# Supplementary material for: Population Genetic Data for 23 STR Loci of the Garifuna Ethnic Group in Honduras
Source: Genes (Basel). 2026 Mar 31;17(4):402. doi: 10.3390/genes17040402 (PMC13116528; doi:10.3390/genes17040402)
Supplement: Supplementary file 1 [file genes-17-00402-s001.zip]

Archive with 2 entries (2 files):
- SupplementaryFile_F1_FST_Analysis_Garifuna_R3.xlsx
- SupplementaryFile_S1_AlleleFrequencies_Garifuna_R3.xlsx
