# Supplementary material for: Population Genetic Data for 23 STR Loci of the Garifuna Ethnic Group in Honduras
Source: Genes (Basel). 2026 Mar 31;17(4):402. doi: 10.3390/genes17040402 (PMC13116528; doi:10.3390/genes17040402)
Supplement: Supplementary file 1 [file genes-17-00402-s001.zip › SupplementaryFile_F1_FST_Analysis_Garifuna_R3.xlsx]

## Sheet: Pairwise_FST_Settlements
Section 1: Pairwise FST Among Garifuna Settlements (Weir & Cockerham, 1984)
Settlement	Triunfo de la Cruz (n=45)	Ensenada (n=25)	Corozal (n=30)	Mean pairwise FST (95% CI)
Triunfo de la Cruz (n=45)	—	0.0038	0.0051	0.0044 (0.001–0.009)
Ensenada (n=25)	0.0038	—	0.0042	0.0040 (0.001–0.009)
Corozal (n=30)	0.0051	0.0042	—	0.0046 (0.001–0.009)
Global FST	0.0043	p = 0.284 (10,000 permutations)
FST < 0.01 across all settlement pairs indicates high demographic connectivity consistent with frequent inter-community movement. Genetic variation is distributed almost entirely within settlements.
Reference: WEIR, Bruce S.; COCKERHAM, C. Clark. Estimating F-statistics for the analysis of population structure. evolution, 1984, p. 1358-1370.

## Sheet: Pairwise_FST_Populations
Section 2: Pairwise FST Between Garifuna and Reference Populations
Population	Garifuna (this study)	Lenca, Honduras [Ref 7]	Tawahka, Honduras [Ref 8]	Honduran Mestizo [internal preliminary estimate, unpublished]	Maya, Guatemala [Ref 32]	Ladino, Guatemala [Ref 33]
Garifuna (this study)	—	0.0198	0.0224	0.0285	0.0412	0.0321
Lenca, Honduras [Ref 7]	0.0198	—	0.0127	0.031	0.0385	0.0292
Tawahka, Honduras [Ref 8]	0.0224	0.0127	—	0.025	0.0418	0.0315
Honduran Mestizo [internal preliminary estimate, unpublished]	0.0285	0.031	0.025	—	0.038	0.0198
Maya, Guatemala [Ref 32]	0.0412	0.0385	0.0418	0.038	—	0.0295
Ladino, Guatemala [Ref 33]	0.0321	0.0292	0.0315	0.0198	0.0295	—
FST calculated by Weir & Cockerham (1984) method in Arlequin v5.3.2.2. All between-population values significant at p < 0.001 (10,000 permutations).
⚠ Honduran mestizo FST is based on an internal preliminary comparison over overlapping CODIS loci and has not been independently published. This value is provided as an exploratory reference only and should not be used as a formal inferential benchmark until confirmed in a dedicated study.

## Sheet: AMOVA_Results
Section 3: Analysis of Molecular Variance (AMOVA) – Among Garifuna Settlements
Source of Variation	df	SS	Variance Component	% Variation	p-value
Among settlements	2	8.42	0.0123 Va	0.43%	0.2841
Within settlements	197	5630.18	2.8579 Vb	99.57%	—
Total	199	5638.60	2.8702	100.00%	—
FST = 0.0043 (p = 0.284). 99.57% of genetic variance resides within settlements. Supports treatment of sampled Garifuna as a single reference population.

## Sheet: Theta_Recommendations
Section 4: Provisional Theta (θ) Recommendations for Forensic Calculations – Garifuna Population
Forensic Scenario	Recommended θ	Empirical FST Basis	Scientific Justification	Uncertainty / Caveat
Within Garifuna (suspect and reference both confirmed Garifuna)	0.01	Within-pop FST = 0.004 (95% CI 0.001–0.009)	Conservative relative to empirical FST; accounts for potential cryptic relatedness within a small community	Provisional — pending larger sample validation
Garifuna vs. Lenca or Tawahka (cross-indigenous)	0.02	Between-population FST ≈ 0.020–0.022	Reflects moderate divergence between indigenous groups with distinct demographic histories	Based on current estimates; subject to revision
Garifuna vs. mestizo or uncertain ancestry	0.03	Exploratory preliminary estimate (not independently published)	Conservative intermediate value for cross-population comparisons; see Warning in Pairwise_FST sheet	Mestizo FST estimate is preliminary and unpublished — this θ should be treated as indicative only
Unknown ancestry / no information available	0.03	Intermediate conservative value	Broadly appropriate for moderate-to-high structure settings; aligned with NRC II guidance	No population-specific FST available; conservative default
Garifuna vs. European or Asian reference	0.05–0.10	Continental-level FST > 0.09 (literature estimates)	Reflects substantial genetic divergence at continental scale; highly conservative	Based on published worldwide FST surveys [Ref 34]
All θ values are provisional recommendations derived from current empirical estimates and should not be treated as final institutional guidelines until validated through a dedicated multicenter inter-population study. Source: Balding & Nichols (1994) Forensic Sci. Int. 64:125–140; NRC II (1996).
