# Supplementary material for: Population Genetic Data for 23 STR Loci of the Garifuna Ethnic Group in Honduras
Source: Genes (Basel). 2026 Mar 31;17(4):402. doi: 10.3390/genes17040402 (PMC13116528; doi:10.3390/genes17040402)
Supplement: Supplementary file 1 [file genes-17-00402-s001.zip › SupplementaryFile_S1_AlleleFrequencies_Garifuna_R3.xlsx]

## Sheet: Garifuna_AlleleFrequencies
Supplementary File S1: Allele Frequency Data for 23 STR Loci (PowerPlex Fusion 6C™) – Garifuna Ethnic Group in Honduras (N = 100)
Allele	D3S1358	D1S1656	D2S441	D10S1248	D13S317	Penta E	D16S539	D18S51	D2S1338	CSF1PO	Penta D	TH01	VWA	D21S11	D7S820	D5S818	TPOX	D8S1179	D12S391	D19S433	SE33	D22S1045	FGA
2.2											0.1
5						0.04					0.065
6												0.215					0.025
7						0.06				0.055	0.005	0.37				0.035
8					0.005	0.16	0.035			0.04	0.145	0.21			0.19	0.035	0.29					0.015
9					0.065	0.015	0.235			0.055	0.22	0.19			0.125		0.145			0.015
9.3												0.015
10		0.055	0.095		0.035		0.155	0.015		0.15	0.07				0.325	0.01	0.035					0.035
11		0.025	0.345	0.09	0.245	0.03	0.305			0.36	0.125				0.23	0.315	0.455	0.01		0.08		0.01
11.3			0.005
12	0.005	0.05	0.095	0.18	0.54	0.12	0.195	0.025		0.29	0.15				0.09	0.385	0.04	0.135		0.08		0.005
12.2																				0.02
13	0.02	0.15	0.08	0.135	0.075	0.19	0.075	0.045		0.02	0.12		0.01		0.04	0.14	0.01	0.13		0.305
13.2																				0.12
14	0.05	0.215	0.345	0.315	0.035	0.05		0.14		0.03			0.04			0.075		0.475		0.16	0.02	0.045
14.2																				0.03	0.015
15	0.39	0.205	0.03	0.16		0.055		0.15					0.18			0.005		0.215	0.135	0.09	0.065	0.385
15.2																				0.045
16	0.285	0.085	0.005	0.1		0.13		0.095	0.04				0.245					0.025	0.025	0.015	0.1	0.11
16.2																				0.005
16.3		0.03
17	0.215	0.025		0.02		0.15		0.34	0.11				0.32					0.01	0.16		0.085	0.345
17.2																				0.035
17.3		0.125
18	0.035	0.03						0.025	0.035				0.155						0.22		0.09	0.05
18.3		0.005
19								0.125	0.11				0.04						0.21		0.025		0.095
19.1																			0.015
20								0.035	0.095				0.005						0.095		0.225		0.015
21								0.005	0.12				0.005						0.1		0.115		0.02
21.2																					0.025
22									0.25										0.005		0.01		0.105
23									0.06										0.025				0.305
24									0.06										0.005				0.22
24.2																					0.005
25									0.06										0.005				0.075
25.2																					0.045
26									0.01														0.05
26.2																					0.05
27														0.06									0.045
27.2																					0.04
28									0.05					0.23							0.02		0.035
28.2																					0.025
29														0.175									0.02
29.2																					0.03
30														0.19
30.2														0.005
31														0.18
31.2														0.055
32														0.005
32.2														0.01							0.01
33														0.01
34														0.035
35														0.045
46.2																							0.015
N	100	100	100	100	100	100	100	100	100	100	100	100	100	100	100	100	100	100	100	100	100	100	100
Ho	0.7	0.85	0.73	0.82	0.64	0.94	0.78	0.85	0.85	0.8	0.85	0.69	0.76	0.82	0.83	0.74	0.64	0.7	0.78	0.83	0.86	0.67	0.85
He	0.7199	0.8621	0.7403	0.8101	0.6392	0.877	0.7868	0.817	0.878	0.7586	0.8632	0.7402	0.7817	0.8421	0.784	0.7284	0.6877	0.6957	0.8473	0.8453	0.901	0.7181	0.8301
PD	0.8695	0.9573	0.8936	0.9312	0.8046	0.9609	0.9092	0.9321	0.9605	0.9004	0.9593	0.882	0.914	0.9492	0.9092	0.8734	0.8491	0.8574	0.9508	0.9524	0.9765	0.862	0.9378
CE	0.4283	0.6949	0.4762	0.6367	0.3417	0.8776	0.5625	0.6949	0.6949	0.599	0.6949	0.413	0.527	0.6367	0.6559	0.4928	0.3417	0.4283	0.5625	0.6559	0.7147	0.3834	0.6949
PIC	0.6677	0.8423	0.6957	0.7805	0.5923	0.8594	0.7495	0.7925	0.8622	0.7191	0.8429	0.6911	0.7441	0.8177	0.7472	0.6812	0.635	0.6511	0.8239	0.8255	0.8887	0.6694	0.8068
MAF	0.0265	0.0296	0.027	0.0288	0.0255	0.0329	0.028	0.0296	0.0296	0.0284	0.0296	0.0263	0.0276	0.0288	0.0291	0.0272	0.0255	0.0265	0.028	0.0291	0.0299	0.026	0.0296
p (HWE)	0.005	0.626	0.7705	0.467	0.2575	0.8585	0.526	0.1545	0.1055	0.8455	0.9765	0.144	0.649	0.2315	0.8345	0.466	0.1285	0.715	0.5525	0.6915	0.8215	0.187	0.2375
Combined PD:	> 1 − 10⁻²⁴ (RMP ≈ 1.9 × 10⁻²⁶)
Combined CE:	99.99999993%
Bonferroni α:	0.0022 (0.05/23)
Abbreviations – N: sample size; Ho: observed heterozygosity; He: expected heterozygosity (unbiased); PD: power of discrimination; CE: a priori chance of exclusion; PIC: polymorphic information content; MAF: minimum allele frequency; p (HWE): Hardy–Weinberg equilibrium exact test p-value (2000 permutations). Red p-values denote nominal significance before Bonferroni correction (α = 0.0022). All co…

## Sheet: Sum_Verification
Locus	Sum of frequencies	Status
D3S1358	1	OK ✓
D1S1656	1	OK ✓
D2S441	1	OK ✓
D10S1248	1	OK ✓
D13S317	1	OK ✓
Penta E	1	OK ✓
D16S539	1	OK ✓
D18S51	1	OK ✓
D2S1338	1	OK ✓
CSF1PO	1	OK ✓
Penta D	1	OK ✓
TH01	1	OK ✓
VWA	1	OK ✓
D21S11	1	OK ✓
D7S820	1	OK ✓
D5S818	1	OK ✓
TPOX	1	OK ✓
D8S1179	1	OK ✓
D12S391	1	OK ✓
D19S433	1	OK ✓
SE33	1	OK ✓
D22S1045	1	OK ✓
FGA	1	OK ✓
